# Supplementary material for: In Silico Analysis of a GH3 β-Glucosidase from Microcystis aeruginosa CACIAM 03
Source: Microorganisms. 2023 Apr 11;11(4):998. doi: 10.3390/microorganisms11040998 (PMC10146135; doi:10.3390/microorganisms11040998)
Supplement: Supplementary file 1 [file microorganisms-11-00998-s001.zip]

Archive with 3 entries (3 files):
- microorganisms-2126059-supplementary.pdf
- Video S1.mp4
- Video S2.mp4
